# Supplementary material for: Prevalence of Cardiac Lesions in Cases of Bovine Blackleg in Tennessee (USA), 2004–2018
Source: Vet Sci. 2023 Apr 17;10(4):297. doi: 10.3390/vetsci10040297 (PMC10142992; doi:10.3390/vetsci10040297)
Supplement: Supplementary file 1 [file vetsci-10-00297-s001.zip]

Archive with 2 entries (1 files):
- Table S1/
- Table S1/Bovine blackleg in Tennessee,2004-2018.xlsx
