# Supplementary material for: Prevalence of Cardiac Lesions in Cases of Bovine Blackleg in Tennessee (USA), 2004–2018
Source: Vet Sci. 2023 Apr 17;10(4):297. doi: 10.3390/vetsci10040297 (PMC10142992; doi:10.3390/vetsci10040297)
Supplement: Supplementary file 1 [file vetsci-10-00297-s001.zip › Table S1/Bovine blackleg in Tennessee,2004-2018.xlsx]

## Sheet: Blackleg confirmed cases
Patient Number	Patient Name	Accession Number (Pathology case number)	Necropsy Date	weight (kg)	age (mos)	breed	sex	sex2	MUSCLES AFFECTED GROSSLY	WHICH MUSCLES	HEART AFFECTED GROSSLY	WHERE IN HEART	HISTO PERFORMED	SLIDE CONTAINING MUSCLE TISSUE	Original muscle histo report	muscle histo (Authors assessment)	skel.muscle slide to send for IHC	Muscle IHC result at Davis	SLIDE CONTAINING HEART TISSUE	Original heart histo report	heart necrosis (Authors assessment)	heart emphysema (Authors assessment)	heart hemorrhage (Authors assessment)	heart myocarditis (Authors assessment)	heart pericarditis (Authors assessment)	heart bacteria (Authors assessment)	heart histo final decision (Authors assessment)	heart slide to send for IHC	Heart IHC result at UCDavis	heart petechia (Authors assessment)	heart final myositis (Authors assessment)	heart final pericarditis etc (Authors assessment)	heart valve involvement	heart affected at all (Gross or Histo)	ANCILLARY TESTS PERFORMED	gram stain results	CULTURE RESULTS	comment	IFA performed	IHC performed	PCR performed	muscle only involvement	heart only involvement	both muscle and heart involvement	confirmed postive for blackleg
901897	TAG 13	NE 16 1466	2016-10-28	200	12	aberdeen-angus	F	Female	Yes	forelimbs and hind limbs (assume bilateral)	No	n/a	Yes	1	Lesion described	Lesioned	1	Present	2	autolysis	Absent	Present	Absent	Absent	Absent	Present	Absent	2	Present	Absent	Absent	Absent	Absent	No	No				No	Yes	No			Present	Yes
Referral	UNNAMED CALF	NE 09 663	2009-09-07		6	mixed	IM	Male	Yes	cervical, tongue, pectorals	No	n/a	Yes	4	Lesion described	Lesioned	4	Present	1	autolysis	Absent	Absent	Absent	Absent	Absent	Present	Absent	3A	Present	Absent	Absent	Absent	Absent	No	Yes		mixed enterics (no clostridium)	pics - slide 4 (skel.musc)	No	Yes	No			Present	Yes
Referral	UNNAMED	NE 07 264	2007-04-13	123	4	aberdeen-angus	IM	Male	Yes	gluteals, diaphragm	No	petechia - epicardial	Yes	11, 12	Lesion described	Lesioned	11	Present	1,2	Normal	Absent	Absent	Absent	Absent	Absent	Absent	Absent	1	Present	Present	Absent	Absent	Absent	No	No				No	Yes	No			Present	Yes
244623	UNTAGGED CALF	NE 13 1211	2013-10-16	107	3	mixed	M	Male	Yes	hindleg (not specified to side)	No	n/a	NO	n/a	Nil	n/a	None	n/a	n/a	Nil	n/a	n/a	n/a	n/a	n/a	n/a	n/a	n/a	n/a	Absent	Absent	Absent	Absent	No	Yes	n	IFA & culture C.chauveoi	had fibrin on outside of pericardium	Yes	No	No				Yes
258479	TAG B135	NE 15 458	2015-04-06	45	4	aberdeen-angus	F	Female	Yes	hindlimb - L	No	red streak on LV	NO	n/a	Nil	n/a	None	n/a	n/a	Nil	n/a	n/a	n/a	n/a	n/a	n/a	n/a	n/a	n/a	Absent	Absent	Absent	Absent	No	Yes		IFA+ & culture C.chauveoi		Yes	No	No				Yes
244530	UNTAGGED COW 10/12/13	NE 13 1196	2013-10-14	440	48	mixed	F	Female	Yes	hindleg (not specified to side)	No	n/a	NO	n/a	Nil	n/a	None	n/a	n/a	Nil	n/a	n/a	n/a	n/a	n/a	n/a	n/a	n/a	n/a	Absent	Absent	Absent	Absent	No	Yes	n	cultured C.chauveoi		Yes	No	No				Yes
Referral	HEIFER 1-20-17	NE 17 134	2017-01-20		2	aberdeen-angus	F	Female	Yes	L shoulder	No	n/a	Yes	1	Lesion described	Lesioned	1	n/a	n/a	Normal	n/a	n/a	n/a	n/a	n/a	n/a	n/a	n/a	n/a	Absent	Absent	Absent	Absent	No	Yes		IFA+ & culture C.chauveoi	field nx	Yes	No	No	Present			Yes
272816	UNTAGGED CALF	NE 16 1219	2016-09-06	169	5	aberdeen-angus	IM	Male	Yes	pectoralis	No	n/a	Yes	1	Lesion described	Lesioned	1	n/a	n/a	Normal	n/a	n/a	n/a	n/a	n/a	n/a	n/a	n/a	n/a	Absent	Absent	Absent	Absent	No	Yes		IFA+ & culture C.chauveoi		Yes	No	No	Present			Yes
Referral	UNNAMED	NE 06 320	2006-05-26	155	4	mixed	MC	Male	Yes	RH, LH	No	n/a	Yes	1,2	Lesion described	Lesioned	1	Present	n/a	Normal	n/a	n/a	n/a	n/a	n/a	n/a	n/a	n/a	n/a	Absent	Absent	Absent	Absent	No	No				No	Yes	No	Present			Yes
251281	UNTAGGED CALF	NE 14 819	2014-07-07		3	hereford	F	Female	Yes	hindlimbs - R and L	No		Yes	1,2	Lesion described	Lesioned	2	Present	n/a	Normal	n/a	n/a	n/a	n/a	n/a	n/a	n/a	n/a	n/a	Present	Absent	Absent	Absent	No	No				No	Yes	No	Present			Yes
Referral	NO NAMED COW	NE 06 764	2006-12-01	312	8	mixed	IM	Male	Yes	cervical, R shoulder	No	n/a	Yes	1	Lesion described	Lesioned	1	Present	4	neutrophilic epicarditis	Absent	Present	Present	Absent	Present	Present	Present	4	Present	Absent	Absent	Present	Absent	Yes	No				No	Yes	No			Present	Yes
Referral	BOVINE 6/1/16	NE 16 710	2016-06-01	276	7	holstein	MC	Male	Yes	RF, LF, pectorals	No	petechia - endocardial and epicardial	Yes	1	Lesion described	Lesioned	1	Present	1	Normal	Present	Absent	Present	Present	Present	Absent	Present	1	Present	Present	Present	Present	Absent	Yes	No	slide 1 (yes in sk.ms; not in heart)			No	Yes	No			Present	Yes
Referral	UNNAMED CALF	NE 06 560	2006-08-28	202	5	limousin	F	Female	Yes	hindlimbs - R and L (presumed bilateral); diaphragm	Yes	fibrinous epicarditis	Yes	1,2,6	Lesion described	Lesioned	1	Present	3	autolysis	Absent	Present	Absent	Absent	Absent	Present	Absent	2	Present	Absent	Absent	Present	Absent	Yes	No				No	Yes	No			Present	Yes
222582	TAG 106	NE 11 554	2011-06-06	140.5	9	angus	MC	Male	Yes	hips	Yes	fibrinous epicarditis - esp. over right	Yes	1	Lesion described	Lesioned	1	Present	1	Normal	Absent	Absent	Absent	Absent	Absent	Present	Absent	1	Present	Absent	Absent	Present	Absent	Yes	Yes		>100 c.sordelli		No	Yes	No			Present	Yes
905982	NO TAG 04/21/18	NE 18 657	2018-05-04	69	3	mixed	F	Female	Yes	forelimbs and hind limbs (assume bilateral); tongue	Yes	dry red areas in myocardium	NO	n/a	Nil	n/a	None	n/a	n/a	Nil	n/a	n/a	n/a	n/a	n/a	n/a	n/a	n/a	n/a	Absent	Present	Absent	Absent	Yes	Yes		IFA+ & culture C.chauveoi		Yes	No	No				Yes
Referral	4 MO CROSS/ANGUS	NE 17 1731	2017-11-09	186	5	mixed	IM	Male	Yes	hindlimbs - R and L (presumed bilateral); cervical	Yes	blk area in LV myocardium	NO	n/a	Nil	n/a	None	n/a	n/a	Nil	n/a	n/a	n/a	n/a	n/a	n/a	n/a	n/a	n/a	Absent	Present	Absent	Absent	Yes	Yes		IFA+ & culture C.chauveoi		Yes	No	No				Yes
274738	TAG UNKNOWN	NE 16 1616	2016-11-28	255	5	aberdeen-angus	F	Female	Yes	gluteals and pectoralis	Yes	fibrinous epicarditis (RA) and black areas in myocardium	Yes	1	Lesion described	Lesioned	1	n/a	n/a	Normal	n/a	n/a	n/a	n/a	n/a	n/a	n/a	n/a	n/a	Absent	Present	Present	Absent	Yes	Yes		IFA+ & culture C.chauveoi		Yes	No	No	Present			Yes
185417	LITTLE BIT	NE 06 684	2006-10-16	266	8	angus	F	Female	Yes	pectorals	Yes	petechia on epi & endocardium	Yes	1	Lesion described	Lesioned	1	Present	n/a	Normal	n/a	n/a	n/a	n/a	n/a	n/a	n/a	n/a	n/a	Present	Absent	Absent	Absent	No	No				No	Yes	No	Present			Yes
Referral	UNNAMED CALF	NE 08 554*	2008-10-11	190	6	aberdeen-angus	IM	Male	No	n/a	Yes	fibrinous mural endocarditis (RV) and valvular (PA, LAV)	Yes	n/a	Nil	n/a	None	n/a	7-11	fibrinosupp.endomyocarditis	Present	Present	Present	Present	Present	Present	Present	8	n/a	Absent	Present	Present	Present	Yes	Yes	y - slide 7	culture mixed; PPFE PCR was C.chauveoi	valve affected (slide 7)	No	No	Yes		Present		Yes
Referral	520	NE 18 718	2018-05-02	252	7	aberdeen-angus	F	Female	Yes	R scapula, neck, sternum	Yes	fibrinous pericarditis; white streaks in myocardium	Yes	n/a	Nil	n/a	None	n/a	1	Lesion described	Present	Absent	Present	Present	Present	Present	Present	n/a	n/a	Absent	Present	Present	Absent	Yes	Yes		IFA+ & culture C.chauveoi		Yes	No	No		Present		Yes
905851	NO TAG	NE 18 595	2018-04-09	84	4	aberdeen-angus	F	Female	Yes	hindlimbs - R and R shoulder	Yes	IVS, PA, RA, RV	Yes	2	Lesion described	Lesioned	None	n/a	1	Lesion described	Present	Present	Present	Present	Present	Present	Present	n/a	n/a	Present	Present	Present	Present	Yes	Yes		IFA+ & culture C.chauveoi		Yes	No	No			Present	Yes
905697	TAG 72	NE 18 494	2018-03-20	226	12	aberdeen-angus	MC	Male	Yes	hindlimb - R	Yes	mostly RV, IVS also RA, LV	Yes	n/a	Nil	n/a	None	n/a	3	Lesion described	Present	Present	Present	Present	Present	Present	Present	n/a	n/a	Present	Present	Present	Absent	Yes	Yes		IFA+ & culture C.chauveoi		Yes	No	No		Present		Yes
243267	ANGUS CALF	NE 13 974	2013-08-23	112	5	aberdeen-angus	F	Female	Yes	cervical	Yes	fibrinous epicarditis and endocarditis on RV	Yes	n/a	Nil	n/a	None	n/a	1	fibrinosupp.and necrotizing myocarditis and endocarditis	Absent	Present	Present	Present	Present	Present	Present	1	Present	Absent	Present	Present	Present	Yes	No				No	Yes	No		Present		Yes
254716	UNTAGGED BULL CALF 10/29/14	NE 14 1310	2014-10-30	235	6	mixed	IM	Male	No	n/a	Yes	fibrinous epicarditis and black areas in myocardium (esp.RV)	Yes	n/a	Nil	n/a	None	n/a	4,5	fibrinosupp. And necrotizing endo, epi and myocarditis	Present	Present	Present	Present	Present	Present	Present	3	Present	Absent	Present	Present	Absent	Yes	No				No	Yes	No		Present		Yes
220333	LITTLE BROWNIE	NE 11 270	2011-03-14	327	12	mixed	F	Female	No	n/a	Yes	RA and RV fibrinous epicarditis; RV and LV fibrinous endocarditis; LV myocardial necrsois	Yes	n/a	Nil	n/a	None	n/a	1,2	Lesion described	Present	Present	Present	Present	Present	Present	Present	1	Present	Absent	Present	Present	Absent	Yes	Yes	n	heart - 100 colonies clostridium septicum	pics both slides	No	Yes	No		Present		Yes
Referral	TAG #8	NE 07 203	2007-03-20	48	1	aberdeen-angus	F	Female	Yes	LH	Yes	black streaks	Yes	7	Lesion described	Lesioned	7	Present	2,4	Lesion described	Present	Present	Absent	Present	Present	Present	Present	2	Present	Absent	Present	Present	Absent	Yes	No					Yes	No			Present	Yes
220703	TAG 15	NE 11 321	2011-03-28	98	2	mixed	F	Female	Yes	hindlimbs, - R and L	Yes	red/black areas on myocardium and endocardium	Yes	grossly affected muscle not collected; all histo is of grossly normal areas (slides 1,2) - affected sciatic on 1 and 2	Nil	n/a	2	Present	1,2	supp.myocarditis with cocobacilli (not clostridium)	Absent	Absent	Present	Absent	Present	Present	Present	1	Present	Absent	Absent	Present	Absent	Yes	No				No	Yes	No			Present	Yes
269177	TAG UNKNOWN	NE 16 457	2016-04-12	181	3	charolais	F	Female	Yes	hindlimb - R	Yes	fibrinous epicarditisa nd endocarditis (vena cava, PA)	Yes	5	Lesion described	Lesioned	5	Present	2,3,4	neutrophilic myocarditis w/necrosis	Present	Present	Present	Present	Present	Present	Present	3	Present	Absent	Present	Present	Absent	Yes	No				No	Yes	No			Present	Yes
Referral	BOVINE 7/23/15	NE 15 986	2015-07-23	154	4	aberdeen-angus	F	Female	Yes	RH, cervical, head	Yes	fibrinous epicarditis; red/blk areas in myocardium with fibrinous endocarditis (RA, RV)	Yes	2	Lesion described	Lesioned	2	Present	2,3	Lesion described	Present	Present	Present	Present	Present	Present	Present	3	Present	Absent	Present	Present	Absent	Yes	No				No	Yes	No			Present	Yes
Referral	UNNAMED CALF	NE 08 419	2008-08-01	172	6	hereford	MC	Male	Yes	cervical, shoulders	Yes	fibrinous epicarditis and endocarditis (RAV, LAV, AOV)	Yes	2,3	Lesion described	Lesioned	2	Present	5,6, 8,9	fibrinosupp. And necrotizing endomyocarditis and epicarditis	Present	Present	Present	Present	Present	Present	Present	5	Present	Absent	Present	Present	Present	Yes	No			valve affected (slide 5,6); slide 8 for pics	No	Yes	No			Present	Yes
280436	TAG CPS	NE 17 1187	2017-07-31	135	8	mixed	F	Female	Yes	forelimbs and hind limbs (assume bilateral)	Yes	fibrinous endocarditis valvular (RAV, PA) also mural (RA)	Yes	2,3	Lesion described	Lesioned	3	Present	1	Lesion described	Present	Present	Present	Present	Present	Present	Present	1	Present	Absent	Present	Present	Present	Yes	No				No	Yes	No			Present	Yes
248617	TAG 50A	NE 14 433	2014-04-08	159	8	aberdeen-angus	F	Female	Yes	neck, right shoulder, diaphragm	Yes	fibrinous epicarditis	Yes	1,2	Lesion described	Lesioned	2	Present	4	fibrinosupp epicarditis	Absent	Absent	Absent	Absent	Present	Present	Present	4	Present	Absent	Absent	Present	Absent	Yes	No				No	Yes	No			Present	Yes
Referral	11/29/14 UNTAGGED CALF	NE 14 1439	2014-12-01	211	9	mixed	IM	Male	Yes	RH, LH, tongue	Yes	blk areas in myocardium (esp LV)	Yes	2,3	Lesion described	Lesioned	3	Present	1	Lesion described	Present	Present	Present	Present	Present	Present	Present	1	Present	Absent	Present	Present	Absent	Yes	No				No	Yes	No			Present	Yes
201410	UNNAMED CALF 10/10/08	NE 08 553	2008-10-10		4	mixed	IM	Male	Yes	hindlimb - right and lumbar	Yes	pericarditis, endocarditis (valve and mural); hemorrhages	Yes	3	Lesion described	Lesioned	3	Present	4,5	vavular and mural endocarditis; myocarditis	Present	Present	Present	Present	Present	Present	Present	4	Present	Absent	Present	Present	Present	Yes	Yes	y - slide 5 also IHC+		valve affected (slide 5)	No	Yes	No			Present	Yes
905262	NO TAG	NE 18 10	2018-01-02	218	6	aberdeen-angus	F	Female	No	n/a	Yes	red black areas in myocardium and fibrinous pericarditis	Yes	4,5	Nil	n/a	4	Present	1,2,6,7	Lesion described	Present	Present	Absent	Absent	Present	Present	Present	1	Present	Absent	Present	Present	Absent	Yes	Yes				No	Yes	No			Present	Yes
164477	DOA CALF 2004	NE 04 481	2004-05-07	215	6	mixed	MC	Male	Yes	shoulders and epaxials	Yes	fibrin endocardium of PA and RV	Yes	1, 1a	Lesion described	Lesioned	1	Present	3,3A	transmural fibrinosupp	Present	Present	Present	Present	Present	Present	Present	11	Present	Absent	Present	Present	Absent	Yes	Yes		no growth		No	Yes	No			Present	Yes
Referral	CALF 3/30/14	NE 14 393	2014-03-31	67	2	mixed	F	Female	Yes	R neck & shoulder	Yes	fibrinous epicarditis (AO); AO endarteritis; petechia	Yes	2,3	Lesion described	Lesioned	2	Present	1	fibrinous epicarditis	Present	Absent	Present	Present	Absent	Present	Present	1	Present	Present	Present	Present	Absent	Yes	No				No	Yes	No			Present	Yes

## Sheet: final heart locations
Patient Number	Accession Number	MUSCLES AFFECTED GROSSLY - Y/N	WHICH MUSCLES	HEART AFFECTED GROSSLY - Y/N	WHERE IN HEART	HEART SLIDE	heart histo (per report)	heart necrosis	heart emphysema	heart hemorrhage	heart myocarditis	heart pericarditis	heart bacteria	heart histo final decision (y/n)	heart slide to send for IHC	IHC result at UCDavis	heart petechia	heart final myositis	heart final pericarditis etc	heart valve	both myositis and pericarditis etc	heart affected at all (y/n)	PA	AO	RA	RV	LA	LV	valve	PV	AOV	RAV	LAV
164477	NE 04 481	Y	shoulders and epaxials	Y	fibrin endocardium of PA and RV	3,3A	transmural fibrinosupp	1	1	1	1	1	1	y	3A	y	n	y	y	n	y	y	1			1
Referral	NE 06 320	y	RH, LH	n	n/a	n/a	n/a	n/a	n/a	n/a	n/a	n/a	n/a	n/a	n/a	n/a	n	n	n	n	n	n
Referral	NE 07 264	y	gluteals, diaphragm	n	petechia - epicardial	1,2	WNL	0	0	0	0	0	0	n	1	y	y	n	n	n	n	n
Referral	NE 09 663	y	cervical, tongue, pectorals	n	n/a	1	autolysis	0	0	0	0	0	1	n	1	y	n	n	n	n	n	n
244530	NE 13 1196	y	hindleg (not specified to side)	n	n/a	n/a	n/a	n/a	n/a	n/a	n/a	n/a	n/a	n/a	n/a	n/a	n	n	n	n	n	n
244623	NE 13 1211	y	hindleg (not specified to side)	n	n/a	n/a	n/a	n/a	n/a	n/a	n/a	n/a	n/a	n/a	n/a	n/a	n	n	n	n	n	n
251281	NE 14 819	y	hindlimbs - R and L	n	petechia on epicardium	n/a	n/a	n/a	n/a	n/a	n/a	n/a	n/a	n/a	n/a	n/a	y	n	n	n	n	n
258479	NE 15 458	y	hindlimb - L	n	red streak on LV	n/a	n/a	n/a	n/a	n/a	n/a	n/a	n/a	n/a	n/a	n/a	n	n	n	n	n	n
272816	NE 16 1219	y	pectoralis	n	n/a	n/a	n	n/a	n/a	n/a	n/a	n/a	n/a	n/a	n/a	n/a	n	n	n	n	n	n
901897	NE 16 1466	y	forelimbs and hind limbs (assume bilateral)	n	n/a	2	autolysis	0	1	0	0	0	1	n	2	y	n	n	n	n	n	n
Referral	NE 17 134	y	L shoulder	n	n/a	n/a	n	n/a	n/a	n/a	n/a	n/a	n/a	n/a	n/a	n/a	n	n	n	n	n	n
185417	NE 06 684	Y	pectorals	n	petechia on epi & endocardium	n/a	n/a	n/a	n/a	n/a	n/a	n/a	n/a	n/a	n/a	n/a	y	n	n	n	n	n
Referral	NE 17 1731	y	hindlimbs - R and L (presumed bilateral); cervical	y	blk area in LV myocardium	n/a	n	n/a	n/a	n/a	n/a	n/a	n/a	n/a	n/a	n/a	n	y	n	n	n	y						1
905982	NE 18 657	y	forelimbs and hind limbs (assume bilateral); tongue	y	dry red areas in myocardium	n/a	n	n/a	n/a	n/a	n/a	n/a	n/a	n/a	n/a	n/a	n	y	n	n	n	y
Referral	NE 06 764	y	cervical, R shoulder	n	n/a	4	neutrophilic epicarditis	0	1	1	0	1	1	y	4	y	n	n	y	n	n	y
Referral	NE 06 560	y	hindlimbs - R and L (presumed bilateral); diaphragm	y	fibrinous epicarditis	3	autolysis	0	1	0	0	0	1	n	3	y	n	n	y	n	n	y
220703	NE 11 321	y	hindlimbs, - R and L	y	red/black areas on myocardium and endocardium	1,2	supp.myocarditis with cocobacilli (not clostridium)	0	0	1	0	1	1	y	1	y	n	n	y	n	n	y
222582	NE 11 554	y	hips	y	fibrinous epicarditis - esp. over right	1	WNL	0	0	0	0	0	1	n	1	y	n	n	y	n	n	y			1	1
248617	NE 14 433	y	neck, right shoulder, diaphragm	y	fibrinous epicarditis	4	fibrinosupp epicarditis	0	0	0	0	1	1	y	4	y	n	n	y	n	n	y
Referral	NE 16 710	y	RF, LF, pectorals	n	petechia - endocardial and epicardial	1	n	1	0	1	1	1	0	y	1	y	y	y	y	n	y	y
Referral	NE 07 203	y	LH	y	black streaks	2,4	yes	1	1	0	1	1	1	y	2	y	n	y	y	n	y	y
220333	NE 11 270	n	n/a	y	RA and RV fibrinous epicarditis; RV and LV fibrinous endocarditis; LV myocardial necrsois	1,2	yes	1	1	1	1	1	1	y	2	y	n	y	y	n	y	y			1	1		1
254716	NE 14 1310	n	n/a	y	fibrinous epicarditis and black areas in myocardium (esp.RV)	4,5	fibrinosupp. And necrotizing endo, epi and myocarditis	1	1	1	1	1	1	y	4	y	n	y	y	n	y	y				1
Referral	NE 14 1439	y	RH, LH, tongue	y	blk areas in myocardium (esp LV)	1	yes	1	1	1	1	1	1	y	1	y	n	y	y	n	y	y						1
Referral	NE 14 393	y	R neck & shoulder	y	fibrinous epicarditis (AO); AO endarteritis; petechia	1	fibrinous epicarditis	1	0	1	1	0	1	y	1	y	y	y	y	n	y	y		1
Referral	NE 15 986	y	RH, cervical, head	y	fibrinous epicarditis; red/blk areas in myocardium with fibrinous endocarditis (RA, RV)	2,3	yes	1	1	1	1	1	1	y	3	y	n	y	y	n	y	y			1	1
274738	NE 16 1616	y	gluteals and pectoralis	y	fibrinous epicarditis (RA) and black areas in myocardium	n/a	n	n/a	n/a	n/a	n/a	n/a	n/a	n/a	n/a	n/a	n	y	y	n	y	y			1
269177	NE 16 457	y	hindlimb - R	y	fibrinous epicarditisa nd endocarditis (vena cava, PA)	2,3,4	neutrophilic myocarditis w/necrosis	1	1	1	1	1	1	y	3	y	n	y	y	n	y	y	1		1
905262	NE 18 10	n	n/a	y	red black areas in myocardium and fibrinous pericarditis	1,2,6,7	yes	1	1	0	0	1	1	1	1	y	n	y	y	n	y	y			1	1		1
905697	NE 18 494	y	hindlimb - R	y	mostly RV, IVS also RA, LV	3	yes	1	1	1	1	1	1	1	n/a	n/a	y	y	y	n	y	y
Referral	NE 18 718	y	R scapula, neck, sternum	y	fibrinous pericarditis; white streaks in myocardium	1	yes	1	0	1	1	1	1	1	n/a	n/a	n	y	y	n	y	y
Referral	NE 08 419	y	cervical, shoulders	y	fibrinous epicarditis and endocarditis (RAV, LAV, AOV)	5,6, 8,9	fibrinosupp. And necrotizing endomyocarditis and epicarditis	1	1	1	1	1	1	y	8	y	n	y	y	y	y	y							1		1	1	1
201410	NE 08 553	y	hindlimb - right and lumbar	y	pericarditis, endocarditis (valve and mural); hemorrhages	4,5	vavular and mural endocarditis; myocarditis	1	1	1	1	1	1	y	5	y	n	y	y	y	y	y							1	1	1		1
Referral	NE 08 554*	n	n	y	fibrinous mural endocarditis (RV) and valvular (PA, LAV)	7-11	fibrinosupp.endomyocarditis	1	1	1	1	1	1	y	11	n/a	n	y	y	y	y	y				1			1	1			1
243267	NE 13 974	y	cervical	y	fibrinous epicarditis and endocarditis on RV	1	fibrinosupp.and necrotizing myocarditis and endocarditis	?	1	1	1	1	1	y	1	y	n	y	y	y	y	y				1			1	1
280436	NE 17 1187	y	forelimbs and hind limbs (assume bilateral)	y	fibrinous endocarditis valvular (RAV, PA) also mural (RA)	1	yes	1	1	1	1	1	1	y	1	y	n	y	y	y	y	y			1				1	1		1
905851	NE 18 595	y	hindlimbs - R and R shoulder	y	IVS, PA, RA, RV	1	yes	1	1	1	1	1	1	1	n/a	n/a	y	y	y	y	y	y	1		1	1
																							3	1	8	9	0	4	5	4	2	2	3

## Sheet: final muscle locations
Patient Number	Accession Number	MUSCLES AFFECTED GROSSLY - Y/N	WHICH MUSCLES	limbs	neck	thoracic	lumbar	pelvic	head	tongue	diaphragm	abs	other3	other2	Column1
Referral	NE 08 554*	n	n	n/a											0
220333	NE 11 270	n	n/a	n/a											0
254716	NE 14 1310	n	n/a	n/a											0
905262	NE 18 10	y	n/a												0
Referral	NE 06 320	y	RH, LH	1											1
185417	NE 06 684	Y	pectorals	0		1									1
Referral	NE 07 203	y	LH	1											1
220703	NE 11 321	y	hindlimbs, - R and L	1											1
222582	NE 11 554	y	hips	0				1							1
244530	NE 13 1196	y	hindleg (not specified to side)	1											1
244623	NE 13 1211	y	hindleg (not specified to side)	1											1
243267	NE 13 974	y	cervical	0	1										1
251281	NE 14 819	y	hindlimbs - R and L	1											1
258479	NE 15 458	y	hindlimb - L	1											1
272816	NE 16 1219	y	pectoralis	0		1									1
901897	NE 16 1466	y	forelimbs and hind limbs (assume bilateral)	1											1
269177	NE 16 457	y	hindlimb - R	1											1
280436	NE 17 1187	y	forelimbs and hind limbs (assume bilateral)	1											1
Referral	NE 17 134	y	L shoulder	0		1									1
905697	NE 18 494	y	hindlimb - R	1											1
905851	NE 18 595	y	hindlimbs - R and R shoulder	1											1
Referral	NE 06 560	y	hindlimbs - R and L (presumed bilateral); diaphragm	1							1		1	diaphragm	2
Referral	NE 06 764	y	cervical, R shoulder	0	1	1									2
Referral	NE 07 264	y	gluteals, diaphragm	0				1			1		1	diaphragm	2
Referral	NE 08 419	y	cervical, shoulders	0	1	1									2
201410	NE 08 553	y	hindlimb - right and lumbar	1			1								2
Referral	NE 14 1439	y	RH, LH, tongue	1						1			1	tongue	2
Referral	NE 14 393	y	R neck & shoulder	0	1	1									2
274738	NE 16 1616	y	gluteals and pectoralis	0		1		1							2
Referral	NE 16 710	y	RF, LF, pectorals	1		1									2
Referral	NE 17 1731	y	hindlimbs - R and L (presumed bilateral); cervical	1	1										2
905982	NE 18 657	y	forelimbs and hind limbs (assume bilateral); tongue	1						1				tongue	2
Referral	NE 18 718	y	R scapula, neck, sternum		1	1									2
Referral	NE 09 663	y	cervical, tongue, pectorals	0	1	1				1			1	tongue	3
248617	NE 14 433	y	neck, right shoulder, diaphragm	0	1	1					1		1	diaphragm	3
Referral	NE 15 986	y	RH, cervical, head	1	1				1				1	head	3
164477	NE 04 481	Y	shoulders and lumbar epaxials	0	1	1	1	1							4
															0
				19	10	12	2	4	1	3	3	0	6
